# Supplementary material for: Role of angiogenesis-related lncRNAs in tumor microenvironment and prognosis of lung adenocarcinoma
Source: Genes Dis. 2025 Jun 11;12(6):101700. doi: 10.1016/j.gendis.2025.101700 (PMC12281221; doi:10.1016/j.gendis.2025.101700)
Supplement: Multimedia component 3 [file mmc3.xlsx]

## Sheet: Sheet1
Sequence information for miR-130b-3p mimics and siVEGFA
	Sequences (5'-3')
miR-130b-3p mimics	CAGUGCAAUGAUGAAAGGGCAU
	GCCCUUUCAUCAUUGCACUGUU
negative control	UUCUCCGAACGUGUCACGUTT
	ACGUGACACGUUCGGAGAATT
siVEGFA-1	CAAGAUCCGCAGACGUGUA
	UACACGUCUGCGGAUCUUG
siVEGFA-2	GCUUCCUACAGCACAACAA
	UUGUUGUGCUGUAGGAAGC
