# Supplementary material for: Role of angiogenesis-related lncRNAs in tumor microenvironment and prognosis of lung adenocarcinoma
Source: Genes Dis. 2025 Jun 11;12(6):101700. doi: 10.1016/j.gendis.2025.101700 (PMC12281221; doi:10.1016/j.gendis.2025.101700)
Supplement: Multimedia component 4 [file mmc4.xlsx]

## Sheet: Sheet1
Target	Sequence (5′–3′)
AC068228.2 F	GTCACCCAGACTGGAATGCA
AC068228.2 R	GTACTTGCACCGGGCTTAGT
AC090541.1 F	TCTGAGAGCATCGTCTACACCTG
AC090541.1 R	AGCAGTGTTCATTATCTTCGGACCA
LINC00892 F	TGGATGTTCTTTGCTGGGCT
LINC00892 R	GCTCGTTCTTCTCTTACGGCT
AC099850.4 F	AGGCTGGAGTGGCAGTGTT
AC099850.4 R	GTGAGACCTAGTTCCCTGTTGT
AC034102.8 F	TGAGGACTACCCCAGCATAGG
primer information for RT-qPCR
AC034102.8 R	CAGACAAAGGCATCTAAGAAAGGG
LINC01150 F	GCGGGATAGGTATTGTGGAATGAGG
LINC01150 R	TCTGAGACCGTGACTCCTGACTTC
AC068338.3 F	AGGCTCGGGAGTGTGATTTG
AC068338.3 R	CTTTGGTGCAGTGTTTCCGG
AL024497.2 F	AACAGGCCTGGGTTGTCAAA
AL024497.2 R	AACACCCTGATGAAGCGAGG
FLG-AS1 F	GGTCTCACAAAGAGGATACCTG
FLG-AS1 R	TGAACCTGGACAAGTCACTAAAG
LINC00941 F	CGCCCTCGAGAAGTGTCTAAA
LINC00941 R	CACACGTGGAAGCCTAAGGA
AL691432.2 F	TTTGGACCAAAGGCCTGTGT
AL691432.2 R	CAACTCCACACACATCCCGA
AC026355.2 F	GAAGGTACTGAGGTGAAGCGAC
AC026355.2 R	CCGATGCTATGATGCTCTTGAC
β-actin F	GTGACGTTGACATCCGTAAAGA
β-actin R	GCCGGACTCATCGTACTCC
VEGFA F	AGGGCAGAATCATCACGAAGT
VEGFA R	AGGGTCTCGATTGGATGGCA
hsa-miR-106b-5p F	GCGTAAAGTGCTGACAGTGCAGAT
hsa-miR-130b-3p F	CAGTCCACCAGTGCAATGATG
hsa-miR-18a-5p F	TAAGGTGCATCTAGTGCAGATAG
hsa-miR-18b-5p F	TGTGCAAATCCATGCAAAACT
